# Supplementary material for: The Community Structure of Aerobic Anoxygenic Photosynthetic Bacteria in Biocrusts on Tropical Coral Islands and Their Application in Ecological Restoration, South China Sea
Source: Microorganisms. 2025 May 29;13(6):1265. doi: 10.3390/microorganisms13061265 (PMC12195347; doi:10.3390/microorganisms13061265)
Supplement: Supplementary file 1 [file microorganisms-13-01265-s001.zip]

Archive with 1 entries (1 files):
- microorganisms-3578767-supplementary.pdf
